# Supplementary material for: Constructing a meteorological indicator dataset for selected European NUTS 3 regions
Source: Data Brief. 2020 May 29;31:105786. doi: 10.1016/j.dib.2020.105786 (PMC7289765; doi:10.1016/j.dib.2020.105786)
Supplement: Supplementary file 1 [file mmc1.xml]

<?xml version="1.0" encoding="utf-8" standalone="no"?>
<data>
  <datasets>
    <author>denitsa.angelova@tum.de</author>
    <type>1</type>
    <dataset>
      <name>Meteorological indicator dataset for selected European NUTS 3 regions </name>
      <caption />
      <description>We calculated the monthly, regional mean, variance and kurtosis of the following variables: maximum, minimum, average air temperature in degrees Centigrade, sum of precipitation in mm and snow depth in cm. We report the covariance between the average temperature and the precipitation as well.</description>
      <filetype>
        <name />
      </filetype>
      <filesize />
      <source>0</source>
      <sourcename>Original Data</sourcename>
      <access>
        <type>1</type>
        <name>Data available in data repository</name>
        <reponame>Mendeley Data</reponame>
        <PersistentId>10.17632/sf9x4h5jfk.2</PersistentId>
        <deeplinkurl>http://dx.doi.org/10.17632/sf9x4h5jfk.2</deeplinkurl>
      </access>
    </dataset>
  </datasets>
</data>
